# Supplementary material for: On the Equivalence of the Biological Effect Induced by Irradiation of Clusters of Heavy Atom Nanoparticles and Homogeneous Heavy Atom-Water Mixtures
Source: Cancers (Basel). 2021 Apr 23;13(9):2034. doi: 10.3390/cancers13092034 (PMC8122863; doi:10.3390/cancers13092034)
Supplement: Supplementary file 1 [file cancers-13-02034-s001.zip]

Archive with 1 entries (1 files):
- cancers-1182992-supplementary.pdf
